# Supplementary material for: Normative data for Vietnamese population: Effects of age, education, and sex on test performance
Source: J Int Neuropsychol Soc. 2025 Jul 3;31(7-8):573–81. doi: 10.1017/S1355617725101100 (PMC12752475; doi:10.1017/S1355617725101100)
Supplement: Nguyen et al. supplementary material 1 — Nguyen et al. supplementary material [file S1355617725101100sup001.xlsx]

## Sheet: Sheet
EXCEL FILE TO CALCULATE REGRESSION-BASED NORMS
	Enter Value
Age (years)
Sex (male = 0, female = 1)
Education (If < high school, enter 0 in both C5 and C6; If high school, enter 1 in C5 and 0 in C6; If ≥ college, enter 0 in C5 and 1 in C6)
	Regression coefficients
	Intercept	Age	Female	High school	College	RMSE
CERAD WL Memory	26.675	-0.136	2.43	1.406	2.302	3.553
CERAD WL Recall	9.91	-0.058	0.845	0	0.58	1.597
CERAD WL Recognition	10.645	-0.03	0.401	0	0	1.304
Trail Making Test, Part A	17.035	1.043	0	0	-21.073	27.546
Trail Making Test, Part B	76.101	1.849	0	0	-42.821	58.38
Digit Span Forward	11.06	-0.045	0	0	1.023	1.994
Digit Span Backward	7.479	-0.042	0	0.843	1.335	2.144
Animal Naming Test	24.346	-0.11	0	1.138	2.55	4.31
Clock Drawing Test	0.86	0.014	0.168	0	-0.346	0.775
	Actual Score	Z-score	–2 SD	–1.5 SD	–1 SD
CERAD WL Memory		-7.50774	19.569	21.3455	23.122
CERAD WL Recall		-6.20539	6.716	7.5145	8.313
CERAD WL Recognition		-8.16334	8.037	8.689	9.341
Trail Making Test, Part A		0.61842	72.127	58.354	44.581
Trail Making Test, Part B		1.30355	192.861	163.671	134.481
Digit Span Forward		-5.54664	7.072	8.069	9.066
Digit Span Backward		-3.48834	3.191	4.263	5.335
Animal Naming Test		-5.64872	15.726	17.881	20.036
Clock Drawing Test		1.10968	2.41	2.0225	1.635
